# Supplementary material for: CD112 Supports Lymphatic Migration of Human Dermal Dendritic Cells
Source: Cells. 2024 Feb 28;13(5):424. doi: 10.3390/cells13050424 (PMC10931060; doi:10.3390/cells13050424)
Supplement: Supplementary file 1 [file cells-13-00424-s001.zip]

Archive with 1 entries (1 files):
- cells-2717982-supplementary.pdf
